# Supplementary material for: Neural Modelling in the Exploration of the Biomethane Potential from Cattle Manure: A Case Study on Herds Structure from Wielkopolskie, Podlaskie, and Mazowieckie Voivodeships in Poland
Source: Sensors (Basel). 2022 Dec 23;23(1):164. doi: 10.3390/s23010164 (PMC9824757; doi:10.3390/s23010164)
Supplement: Supplementary file 1 [file sensors-23-00164-s001.zip]

Archive with 1 entries (1 files):
- sensors-2064485-supplementary.pdf
